# Supplementary material for: Cytomegalovirus-Specific Hyperimmune Immunoglobulin Administration for Secondary Prevention after First-Trimester Maternal Primary Infection: A 13-Year Single-Center Cohort Study
Source: Viruses. 2024 Aug 2;16(8):1241. doi: 10.3390/v16081241 (PMC11359551; doi:10.3390/v16081241)
Supplement: Supplementary file 1 [file viruses-16-01241-s001.zip]

Archive with 1 entries (1 files):
- viruses-3118683-supplementary.pdf
